# Supplementary material for: Pathogen Identification Direct From Polymicrobial Specimens Using Membrane Glycolipids
Source: Sci Rep. 2018 Oct 26;8:15857. doi: 10.1038/s41598-018-33681-8 (PMC6203844; doi:10.1038/s41598-018-33681-8)
Supplement: Supplementary file 2 — Supplementary Dataset 1 [file 41598_2018_33681_MOESM2_ESM.xlsx]

## Sheet: A. baumannii Test Set
Species

## Sheet: K. pneumoniae Test Set
Species
