# Supplementary material for: Pathogen Identification Direct From Polymicrobial Specimens Using Membrane Glycolipids
Source: Sci Rep. 2018 Oct 26;8:15857. doi: 10.1038/s41598-018-33681-8 (PMC6203844; doi:10.1038/s41598-018-33681-8)
Supplement: Supplementary file 4 — Supplementary Dataset 3 [file 41598_2018_33681_MOESM4_ESM.xlsx]

## Sheet: A. baummannii Two-Species Mixtu
Percent A. baumannii

## Sheet: K. pneumoniae Two-Species Mixtu
Percent K. pneumoniae
